# Supplementary material for: Decreased Klotho Expression Causes Accelerated Decline of Male Fecundity through Oxidative Injury in Murine Testis
Source: Antioxidants (Basel). 2023 Aug 25;12(9):1671. doi: 10.3390/antiox12091671 (PMC10526093; doi:10.3390/antiox12091671)
Supplement: Supplementary file 1 [file antioxidants-12-01671-s001.zip]

Archive with 2 entries (2 files):
- Supplementary Fig S1 - +▌+s.docx
- Table S1. Description of the four significant MCODE modules from the PPI network..xlsx
