# Supplementary material for: Decreased Klotho Expression Causes Accelerated Decline of Male Fecundity through Oxidative Injury in Murine Testis
Source: Antioxidants (Basel). 2023 Aug 25;12(9):1671. doi: 10.3390/antiox12091671 (PMC10526093; doi:10.3390/antiox12091671)
Supplement: Supplementary file 1 [file antioxidants-12-01671-s001.zip › Table S1. Description of the four significant MCODE modules from the PPI network..xlsx]

## Sheet: MCODE
Table S1. Description of the four significant MCODE modules from the PPI network.
Color	MCODE	GO	Description	Log10(P)
	MCODE_1	mmu00480	Glutathione metabolism	-21.3
	MCODE_1	mmu00980	Metabolism of xenobiotics by cytochrome P450	-21.3
	MCODE_1	GO:0006749	glutathione metabolic process	-21
	MCODE_1	GO:1990748	cellular detoxification	-9.2
	MCODE_2	GO:0097237	cellular response to toxic substance	-8.9
	MCODE_2	R-MMU-71384	Ethanol oxidation	-8.5
	MCODE_3	GO:0032787	monocarboxylic acid metabolic process	-10.3
	MCODE_3	GO:0072329	monocarboxylic acid catabolic process	-9.8
	MCODE_3	mmu01040	Biosynthesis of unsaturated fatty acids	-9.4
	MCODE_4	WP2316	PPAR signaling pathway	-7.2
	MCODE_4	mmu03320	PPAR signaling pathway	-7.1
